# Supplementary material for: Genetic Evidence for Erythrocyte Receptor Glycophorin B Expression Levels Defining a Dominant Plasmodium falciparum Invasion Pathway into Human Erythrocytes
Source: Infect Immun. 2017 Sep 20;85(10):e00074-17. doi: 10.1128/IAI.00074-17 (PMC5607420; doi:10.1128/IAI.00074-17)
Supplement: Supplemental material [file IAI.00074-17_zii999092172sd2.xlsx]

## Sheet: All proteins
Table S1. Description and analysis of all proteins identified on peripheral erythrocytes and cultured erythrocytes by quantitative surface proteomics
Uniprot ID	M	PM	IPM	CS	XC	Nuc	ShG	Gene Symbol	Description	Number of peptides	membrane protein	Type I	Type II	Type III	Type IV	Multipass	GPI	Lipid anchored	secreted	TMHMM	pLKO cRBC	pLKO cRBC	GypA KD	GypB KD	GypC KD	Peripheral RBC	Peripheral RBC
P01023					XC			A2M	Alpha-2-macroglobulin	4	0	0	0	0	0	0	0	0	1	0	1468.21	980.206	585.26	1572.91	1025.38	850.986	936.653
Q9NP58	M	PM						ABCB6	ATP-binding cassette sub-family B member 6, mitochondrial	7	1	0	0	0	0	1	0	0	0	9	679.327	479.219	461.509	259.051	340.999	327.651	335.285
O15439	M	PM						ABCC4	Multidrug resistance-associated protein 4	15	1	0	0	0	0	1	0	0	0	11	1540.37	1610.91	1452.29	1031.26	1768.68	1342.9	1331.77
Q13085								ACACA	Isoform 4 of Acetyl-CoA carboxylase 1	6	0	0	0	0	0	0	0	0	0	0	467.503	488.932	437.683	190.553	359.888	74.544	64.6516
P22303	M	PM		CS	XC	Nuc		ACHE	Isoform H of Acetylcholinesterase	10	1	0	0	0	0	0	1	1	1	0	1269.43	1265.88	1494.03	569.165	1299.09	1057.19	1087.7
P62736					XC			ACTA2	Actin, aortic smooth muscle	11	0	0	0	0	0	0	0	0	0	0	1869.13	2094.84	1648.32	2422.73	1578.13	2085.52	1284.84
P60709	M	PM			XC			ACTB	Actin, cytoplasmic 1	2	0	0	0	0	0	0	0	0	0	0	100.94	141.363	103.281	126.311	128.742	137.08	80.1392
P02765					XC			AHSG	Alpha-2-HS-glycoprotein	2	0	0	0	0	0	0	0	0	1	0	18.5623	23.6726	8.94448	42.2978	15.142	542.555	271.128
P54819	M							AK2	Adenylate kinase 2, mitochondrial	1	0	0	0	0	0	0	0	0	0	0	153.726	154.208	69.2095	244.562	105.634	167.525	187.798
P16157	M	PM				Nuc		ANK1	Isoform Er13 of Ankyrin-1	24	0	0	0	0	0	0	0	0	0	0	1933.73	2057.58	3332.59	2092.62	1630.22	1584.53	1747.3
P04083	M	PM		CS	XC	Nuc		ANXA1	Annexin A1	2	0	0	0	0	0	0	0	0	1	0	89.0413	122.469	38.9924	308.099	93.7921	217.393	87.322
P07355	M	PM		CS	XC	Nuc		ANXA2	Isoform 2 of Annexin A2	8	0	0	0	0	0	0	0	0	1	0	856.059	1946.02	473.244	2466.18	1075.31	1365.77	886.658
P02647	M	PM		CS	XC	Nuc		APOA1	Apolipoprotein A-I	1	0	0	0	0	0	0	0	0	1	0	42.6866	22.0125	17.3653	27.5084	37.7747	119.614	141.458
P02656					XC			APOC3	Apolipoprotein C-III	1	0	0	0	0	0	0	0	0	1	0	213.813	94.5031	68.5072	188.844	175.31	378.973	410.457
P05090					XC			APOD	Apolipoprotein D	2	0	0	0	0	0	0	0	0	1	0	103.848	351.526	86.6895	132.534	80.9704	447.419	325.761
P02749				CS	XC			APOH	Beta-2-glycoprotein 1	3	0	0	0	0	0	0	0	0	1	0	596.346	457.66	190.118	460.961	283.448	655.877	722.448
P29972	M	PM				Nuc		AQP1	Aquaporin-1	1	1	0	0	0	0	1	0	0	0	6	37.2089	30.8736	40.1646	28.6185	30.5786	76.486	77.6873
Q93070	M	PM						ART4	Ecto-ADP-ribosyltransferase 4	2	0	0	0	0	0	0	0	0	0	0	157.332	145.139	201.953	46.5019	177.208	164.383	184.324
P54707	M	PM						ATP12A	Isoform 2 of Potassium-transporting ATPase alpha chain 2	1	1	0	0	0	0	1	0	0	0	8	35.0002	36.6549	29.0035	87.0121	46.0047	76.8775	52.2024
P14415	M	PM						ATP1B2	Sodium/potassium-transporting ATPase subunit beta-2	1	1	1	1	0	0	0	0	0	0	1	36.9575	64.8439	27.3558	51.0693	36.3393	48.4269	41.9334
P54709	M	PM						ATP1B3	Sodium/potassium-transporting ATPase subunit beta-3	4	1	1	1	0	0	0	0	0	0	1	476.195	470.879	451.733	681.446	706.209	115.172	99.4997
Q04656	M	PM						ATP7A	Isoform 2 of Copper-transporting ATPase 1	8	1	0	0	0	0	1	0	0	0	7	886.559	920.161	741.482	627.465	1305.11	351.533	329.435
K7EL57								ATP9B	Probable phospholipid-transporting ATPase IIB (Fragment)	1	0	0	0	0	0	0	0	0	0	0	45.1167	23.8605	24.7675	30.4619	21.5725	56.3792	62.4639
P25311	M	PM			XC	Nuc		AZGP1	Zinc-alpha-2-glycoprotein	2	0	0	0	0	0	0	0	0	1	0	113.878	161.362	43.5621	189.918	89.2942	138.183	127.46
P50895	M	PM						BCAM	Basal cell adhesion molecule	16	1	1	0	0	0	0	0	0	0	1	2506.8	2566.55	2358.64	835.42	1935.65	386.575	353.625
Q13867						Nuc		BLMH	Bleomycin hydrolase	2	0	0	0	0	0	0	0	0	0	0	97.1956	345.61	56.6993	303.323	212.918	215.012	150.527
P30043	M	PM						BLVRB	Flavin reductase (NADPH)	2	0	0	0	0	0	0	0	0	0	0	343.204	225.567	101.897	279.547	151.183	367.018	427.98
P35613	M	PM						BSG	Basigin	9	1	1	0	0	0	0	0	0	0	2	2357.47	2352.56	3277.95	832.112	2453.62	786.112	798.651
P0C0L4	M	PM			XC			C4A	Complement C4-A	3	0	0	0	0	0	0	0	0	1	0	470.645	325.939	448.123	463.931	420.99	235.733	238.732
P0C0L5	M	PM			XC			C4B	Complement C4-B	1	0	0	0	0	0	0	0	0	1	0	74.9909	62.9601	135.703	60.0578	54.5326	115.752	118.893
E9PNW5								C4orf50	Uncharacterized protein C4orf50	1	0	0	0	0	0	0	0	0	1	0	97.4346	115.322	72.9928	134.969	84.574	147.303	144.41
P27482								CALML3	Calmodulin-like protein 3	1	0	0	0	0	0	0	0	0	0	0	27.2024	35.0472	10.6231	64.0272	28.0152	56.6831	21.5881
P04040	M	PM			XC			CAT	Catalase	3	0	0	0	0	0	0	0	0	0	0	142.53	200.106	62.9079	410.42	171.403	218.96	196.33
O00421	M	PM						CCRL2	Isoform 2 of C-C chemokine receptor-like 2	4	1	0	0	0	0	1	0	0	0	6	384.008	437.685	1026.24	227.664	520.963	178.898	165.568
P50991								CCT4	T-complex protein 1 subunit delta	1	0	0	0	0	0	0	0	0	0	0	30.8715	38.2546	25.6162	34.0058	21.8527	24.3558	20.5725
P50990								CCT8	T-complex protein 1 subunit theta	2	0	0	0	0	0	0	0	0	0	0	138.927	104.194	70.1674	142.819	74.4052	76.8934	92.0337
P16671	M	PM		CS	XC			CD36	Platelet glycoprotein 4	2	1	0	0	0	0	1	0	0	0	2	503.127	459.134	411.915	299.448	713.654	64.0434	58.0377
P16070	M	PM		CS				CD44	CD44 antigen	12	1	1	0	0	0	0	0	0	0	1	2663.41	2453.72	3811.79	1748.03	2085.19	1402.97	1411.36
P15529	M	PM		CS				CD46	Isoform B of Membrane cofactor protein	3	1	1	0	0	0	0	0	0	0	1	236.288	167.176	163.054	254.095	1420.91	342.911	131.006
Q08722	M	PM						CD47	Leukocyte surface antigen CD47	4	1	0	0	0	0	1	0	0	0	6	1009.97	889.093	995.257	500.854	999.011	858.485	923.021
P08174	M	PM		CS	XC			CD55	Isoform 7 of Complement decay-accelerating factor	13	1	1	0	0	0	0	1	1	1	0	2529.69	2266.59	2242.78	1425.61	2145.32	2385.74	1844.95
P19256	M	PM		CS				CD58	Lymphocyte function-associated antigen 3	3	1	1	0	0	0	0	1	1	0	2	664.409	640.061	574.867	260.174	541.378	216.332	202.139
P13987	M	PM		CS	XC			CD59	CD59 glycoprotein	3	1	0	0	0	0	0	1	1	1	0	530.641	648.907	425.762	253.424	546.647	377.951	305.127
P14209	M	PM						CD99	CD99 antigen	2	1	1	0	0	0	0	0	0	0	2	75.3055	90.8377	75.2229	92.2072	80.0595	25.8631	22.8818
Q15517								CDSN	Corneodesmosin	2	1	0	0	0	0	0	0	0	1	1	236.113	400.004	102.943	763.045	298.105	444.369	360.069
P00751	M	PM			XC			CFB	Complement factor B	1	0	0	0	0	0	0	0	0	0	0	74.4243	43.009	30.1332	74.9306	48.4416	71.23	81.4341
P05156	M				XC			CFI	Complement factor I	1	0	0	0	0	0	0	0	0	1	0	242.457	152.584	67.9567	207.514	146.61	71.9896	76.9666
P10909	M			CS	XC	Nuc		CLU	Isoform 2 of Clusterin	1	0	0	0	0	0	0	0	0	1	0	13.9117	32.2445	7.68645	20.3967	13.353	172.482	164.892
P36551	M							CPOX	Coproporphyrinogen-III oxidase, mitochondrial	1	0	0	0	0	0	0	0	0	0	0	27.4649	18.2511	28.7956	32.2213	23.0324	7.82678	3.61585
P17927	M	PM		CS				CR1	Complement receptor type 1	2	1	1	0	0	0	0	0	0	0	1	19.113	26.6018	30.1695	28.5773	38.8056	104.607	104.264
Q16610					XC			ECM1	Isoform 4 of Extracellular matrix protein 1	2	1	0	0	0	0	0	0	0	1	1	24.8983	21.4616	9.50137	39.1222	22.1857	695.534	569.178
Q5VTE0					XC	Nuc		EEF1A1P5	Putative elongation factor 1-alpha-like 3	8	0	0	0	0	0	0	0	0	0	0	1957.08	1929.98	1408.17	2556.81	1255.58	726.727	332.59
P13639	M	PM				Nuc		EEF2	Elongation factor 2	2	0	0	0	0	0	0	0	0	0	0	174.565	229.588	96.1288	327.41	182.806	185.73	118.603
Q14240								EIF4A2	Isoform 2 of Eukaryotic initiation factor 4A-II	1	0	0	0	0	0	0	0	0	0	0	54.596	66.9655	32.3357	80.2313	41.5141	56.7213	35.798
P06733	M	PM			XC	Nuc		ENO1	Alpha-enolase	4	0	0	0	0	0	0	0	0	0	0	387.196	726.815	255.225	730.388	348.374	569.484	441.504
P11171	M	PM				Nuc		EPB41	Protein 4.1	9	0	0	0	0	0	0	0	0	0	0	1069.38	1027.86	1305.22	1393.8	373.632	847.813	1000.73
P16452	M	PM						EPB42	Isoform Long of Erythrocyte membrane protein band 4.2	16	1	0	0	0	0	0	0	1	0	0	1193.98	1363.59	1684.37	1323.09	951.7	1624.47	1943.3
P58107								EPPK1	Epiplakin	2	0	0	0	0	0	0	0	0	0	0	174.011	401.303	44.9948	355.536	162.764	337.769	172.789
Q9Y624	M	PM						F11R	Junctional adhesion molecule A	2	1	1	0	0	0	0	0	0	0	2	121.772	166.982	182.285	162.018	206.469	197.493	195.665
P00734	M	PM			XC			F2	Prothrombin	1	0	0	0	0	0	0	0	0	1	0	32.9024	48.9975	12.3133	107.679	32.4421	68.915	55.9858
P25445	M	PM		CS		Nuc		FAS	Tumor necrosis factor receptor superfamily member 6	4	1	1	0	0	0	0	0	0	1	0	264.947	282.59	298.412	250.975	355.736	142.648	113.934
P02671	M	PM		CS	XC			FGA	Fibrinogen alpha chain	2	0	0	0	0	0	0	0	0	1	0	45.7258	66.4323	21.127	126.373	34.6214	496.61	682.876
P02675	M	PM		CS	XC			FGB	Fibrinogen beta chain	2	0	0	0	0	0	0	0	0	1	0	35.8052	50.6673	20.1373	97.734	29.2515	809.514	883.072
P02679	M	PM		CS	XC			FGG	Fibrinogen gamma chain	3	1	0	0	0	0	0	0	0	1	1	167.604	132.801	102.384	206.315	104.738	1077.57	1132.6
P02794						Nuc		FTH1	Ferritin heavy chain	1	0	0	0	0	0	0	0	0	0	0	54.46	38.2565	78.5114	112.904	29.7292	25.1151	19.366
P04406	M	PM				Nuc		GAPDH	Glyceraldehyde-3-phosphate dehydrogenase	8	0	0	0	0	0	0	0	0	0	0	1302.36	1988.73	494.561	2781.54	1305.69	1491.89	1383.6
P02774					XC			GC	Isoform 3 of Vitamin D-binding protein	5	0	0	0	0	0	0	0	0	1	0	1465.95	1163.34	364.71	1302.53	818.058	66.161	42.6818
O75223								GGCT	Gamma-glutamylcyclotransferase	2	0	0	0	0	0	0	0	0	0	0	96.9832	200.112	53.3111	309.41	155.043	156.664	129.486
P19440	M	PM			XC			GGT1	Gamma-glutamyltranspeptidase 1	2	1	0	0	0	0	0	0	0	0	3	127.354	129.006	184.26	76.6171	156.016	33.8911	24.7108
P06396	M	PM			XC			GSN	Gelsolin	1	0	0	0	0	0	0	0	0	1	0	88.8547	38.883	32.029	85.1256	56.8377	27.8784	25.2238
P02724	M	PM						GYPA	Glycophorin-A	7	1	1	0	0	0	0	0	0	0	2	578.785	553.077	159.379	207.156	304.401	894.074	903.531
P04921	M	PM						GYPC	Glycophorin-C	4	1	1	1	1	0	0	0	0	0	1	271.097	350.069	183.517	196.102	115.026	801.008	898.494
P69905	M				XC			HBA1	Hemoglobin subunit alpha	15	0	0	0	0	0	0	0	0	0	0	4718.92	3766.07	1307.97	3818.94	1562.58	4211.7	5502.88
P68871					XC			HBB	Hemoglobin subunit beta	9	0	0	0	0	0	0	0	0	0	0	1988.56	1515.87	681.015	1458.34	787.615	2306.5	2691.8
P02042								HBD	Hemoglobin subunit delta	10	0	0	0	0	0	0	0	0	1	0	1496.2	1206	622.376	1126.15	819.845	2415.3	2665.87
P69891								HBG1	Hemoglobin subunit gamma-1	7	0	0	0	0	0	0	0	0	0	0	1451.12	1302.07	1280.14	842.97	1358.51	251.672	281.69
Q04756					XC			HGFAC	Hepatocyte growth factor activator	1	1	0	0	0	0	0	0	0	1	1	81.6504	50.3614	27.8223	91.2466	65.4061	64.2905	54.0848
P62805	M				XC	Nuc		HIST1H4A	Histone H4	2	0	0	0	0	0	0	0	0	0	0	226.687	227.851	272.529	287.998	144.635	276.518	175.737
P00738					XC			HP	Haptoglobin	2	0	0	0	0	0	0	0	0	1	0	74.3502	74.6738	83.8027	84.6176	47.1747	852.251	877.762
P02790					XC			HPX	Hemopexin	1	0	0	0	0	0	0	0	0	1	0	19.651	24.4065	11.8324	31.8141	19.6401	56.0876	59.3977
P07900	M	PM			XC	Nuc		HSP90AA1	Isoform 2 of Heat shock protein HSP 90-alpha	2	0	0	0	0	0	0	0	0	0	0	54.4472	55.1466	32.9996	82.5084	43.8777	67.7791	49.1679
P11021	M	PM		CS		Nuc		HSPA5	78 kDa glucose-regulated protein	4	0	0	0	0	0	0	0	0	0	0	411.478	422.488	291.815	484.946	358.695	236.256	160.632
P17066	M	PM						HSPA6	Heat shock 70 kDa protein 6	1	0	0	0	0	0	0	0	0	0	0	72.6306	76.535	49.5525	111.17	57.3234	89.6166	44.1776
P04792	M	PM			XC	Nuc		HSPB1	Heat shock protein beta-1	4	0	0	0	0	0	0	0	0	0	0	458.3	793.275	331.805	1552.53	395.308	969.962	389.668
P32942	M	PM						ICAM3	Intercellular adhesion molecule 3	2	1	1	0	0	0	0	0	0	0	1	105.518	106.889	99.4129	78.2129	165.031	42.6111	43.9129
Q14773	M	PM			XC			ICAM4	Intercellular adhesion molecule 4	5	1	1	0	0	0	0	0	0	1	1	831.917	837.72	686.637	421.371	539.055	864.999	809.844
P01876	M	PM			XC			IGHA1	Ig alpha-1 chain C region	7	0	0	0	0	0	0	0	0	1	0	407.885	275.528	117.532	489.393	181.615	5398.61	5194.23
P01860	M	PM			XC			IGHG3	Ig gamma-3 chain C region	1	0	0	0	0	0	0	0	0	1	0	212.205	196.019	80.0055	359.653	86.39	807.895	814.687
P01871	M	PM		CS	XC			IGHM	Isoform 2 of Ig mu chain C region	3	0	0	0	0	0	0	0	0	1	0	131.58	140.903	90.3323	168.009	191.95	354.323	377.83
P01834	M	PM			XC			IGKC	Ig kappa chain C region	1	0	0	0	0	0	0	0	0	1	0	39.0288	39.6499	13.4728	61.876	26.4926	135.42	122.068
P0CG05	M	PM			XC			IGLC2	Ig lambda-2 chain C regions	1	0	0	0	0	0	0	0	0	1	0	116.553	118.029	37.1957	174.503	63.9942	236.399	242.372
Q9H0X4	M			CS				ITFG3	Protein ITFG3	3	1	1	1	0	0	0	0	0	0	1	201.412	192.197	178.907	126.839	216.433	60.4013	45.9376
P08514	M	PM		CS				ITGA2B	Integrin alpha-IIb	2	1	1	0	0	0	0	0	0	0	1	38.615	52.9478	20.9248	87.3977	34.7748	696.894	574.354
P13612	M	PM		CS				ITGA4	Integrin alpha-4	1	1	1	0	0	0	0	0	0	0	1	187.548	164.475	169.1	236.38	191.078	78.4316	38.2433
P05556	M	PM		CS				ITGB1	Integrin beta-1	6	1	1	0	0	0	0	0	0	0	1	491.831	469.122	565.154	631.629	624.91	411.791	347.616
Q14624	M	PM			XC			ITIH4	Inter-alpha-trypsin inhibitor heavy chain H4	1	0	0	0	0	0	0	0	0	1	0	182.356	132.147	80.1149	183.771	145.552	106.015	93.5624
P23276	M	PM						KEL	Kell blood group glycoprotein	11	1	1	1	0	0	0	0	0	0	1	879.339	1028.34	996.869	722.879	998.991	869.736	786.333
P01042	M	PM			XC			KNG1	Kininogen-1	3	0	0	0	0	0	0	0	0	1	0	179.823	148.938	77.0887	198.622	133.634	1390.09	1426.97
Q14974	M							KPNB1	Importin subunit beta-1	2	0	0	0	0	0	0	0	0	0	0	346.316	207.87	89.8208	446.576	209.104	168.33	158.78
P11279	M	PM						LAMP1	Lysosome-associated membrane glycoprotein 1	4	1	1	0	0	0	0	0	0	0	2	1310.42	1294.04	1098.4	942.138	1115.17	41.3372	31.1893
P17931	M	PM			XC	Nuc		LGALS3	Galectin-3	2	0	0	0	0	0	0	0	0	1	0	423.609	408.693	265.408	453.026	254.217	197.829	116.948
P02545	M					Nuc		LMNA	Prelamin-A/C	1	0	0	0	0	0	0	0	0	0	0	43.3546	46.1014	18.6964	105.187	43.638	85.1859	51.7453
P02788				CS	XC	Nuc		LTF	Lactotransferrin	1	0	0	0	0	0	0	0	0	1	0	373.607	251.147	121.801	422.356	271.083	576.374	498.43
P61626					XC			LYZ	Lysozyme C	1	0	0	0	0	0	0	0	0	1	0	75.0955	75.8674	50.8584	110.886	77.8167	99.7788	62.1534
P46734	M							MAP2K3	Isoform 2 of Dual specificity mitogen-activated protein kinase kinase 3	2	0	0	0	0	0	0	0	0	0	0	192.345	191.861	130.405	196.62	113.842	89.8138	91.6618
Q00013	M	PM						MPP1	55 kDa erythrocyte membrane protein	3	1	0	0	0	0	0	0	1	0	0	174.08	156.632	206.14	111.224	100.336	119.577	118.606
Q6ZVX7								NCCRP1	F-box only protein 50	2	0	0	0	0	0	0	0	0	0	0	50.4332	152.221	23.671	145.13	81.625	89.3223	48.2826
Q92542	M	PM						NCSTN	Nicastrin	1	1	1	0	0	0	0	0	0	0	1	170.899	188.881	218.808	120.788	131.456	43.9743	42.3742
O15118	M	PM			XC			NPC1	Niemann-Pick C1 protein	2	1	0	0	0	0	0	0	0	0	12	117.961	116.494	114.129	98.8068	86.5437	24.0191	22.4117
Q9Y639	M			CS				NPTN	Neuroplastin	2	1	1	0	0	0	0	0	0	0	1	239.519	225.772	203.966	156.751	224.66	182.411	190.336
Q99497	M	PM				Nuc		PARK7	Protein DJ-1	1	1	0	0	0	0	0	0	1	0	0	124.624	182.255	64.6235	258.145	133.724	190.4	172.394
P11498								PC	Pyruvate carboxylase, mitochondrial	15	0	0	0	0	0	0	0	0	0	0	2054.5	1849.02	1893.1	962.257	3246.18	378.134	334.391
Q92508	M	PM						PIEZO1	Piezo-type mechanosensitive ion channel component 1	5	1	0	0	0	0	1	0	0	0	31	220.78	250.258	223.272	182.621	171.203	235.222	212.28
P12273					XC	Nuc		PIP	Prolactin-inducible protein	1	0	0	0	0	0	0	0	0	1	0	22.9533	55.274	10.0436	52.0128	21.5195	40.0573	32.2447
P14618	M	PM			XC	Nuc		PKM	Isoform M1 of Pyruvate kinase PKM	2	0	0	0	0	0	0	0	0	0	0	239.065	310.971	72.6374	438.731	208.278	262.808	192.17
Q9UIW2	M	PM				Nuc		PLXNA1	Plexin-A1	1	1	1	0	0	0	0	0	0	0	2	62.275	48.4816	112.282	45.0336	72.515	16.921	25.9737
Q8WVV4								POF1B	Isoform 1 of Protein POF1B	1	0	0	0	0	0	0	0	0	0	0	23.4779	42.063	12.5318	45.9527	18.981	31.4144	21.0085
P62937	M				XC	Nuc		PPIA	Peptidyl-prolyl cis-trans isomerase A	2	0	0	0	0	0	0	0	0	1	0	137.094	152.842	93.502	115.604	72.9854	125.777	73.0918
Q06830					XC	Nuc		PRDX1	Peroxiredoxin-1	2	0	0	0	0	0	0	0	0	0	0	254.315	371.86	100.668	666.203	258.791	496.756	465.834
P32119								PRDX2	Peroxiredoxin-2	4	0	0	0	0	0	0	0	0	0	0	1121.07	1145.34	389.117	2072.29	818.848	2501.01	3046.33
P18433	M	PM						PTPRA	Receptor-type tyrosine-protein phosphatase alpha	8	1	1	0	0	0	0	0	0	0	2	755.052	786.319	787.359	835.325	777.44	403.874	443.297
P15151	M	PM		CS	XC			PVR	Poliovirus receptor	1	1	1	0	0	0	0	0	0	1	1	43.4192	40.3942	34.7134	32.4683	26.4679	14.7339	16.918
Q15223	M	PM			XC			PVRL1	Poliovirus receptor-related protein 1	2	1	1	0	0	0	0	0	0	1	2	250.035	263.493	135.033	150.06	201.525	174.361	207.401
Q9H552								Q9H552	Uncharacterized protein	1	0	0	0	0	0	0	0	0	0	0	11.4114	34.151	4.55927	0	508.156	43.6316	3.14853
P63000	M	PM						RAC1	Isoform B of Ras-related C3 botulinum toxin substrate 1	1	1	0	0	0	0	0	0	1	0	0	124.516	120.515	119.022	97.3502	86.9773	117.546	132.914
P62826	M					Nuc		RAN	GTP-binding nuclear protein Ran	2	0	0	0	0	0	0	0	0	0	0	221.448	263.317	196.053	157.305	125.041	233.985	280.344
P62834	M	PM						RAP1A	Ras-related protein Rap-1A	1	1	0	0	0	0	0	0	1	0	0	53.6532	58.3358	69.9235	63.8127	59.7582	52.5843	44.6905
Q8IUW5	M	PM						RELL1	RELT-like protein 1	1	1	1	0	0	0	0	0	0	0	2	161.043	162.136	92.8207	117.427	139.574	82.6474	85.4762
Q02094	M	PM						RHAG	Ammonium transporter Rh type A	3	1	0	0	0	0	1	0	0	0	11	177.741	217.821	271.847	68.3284	216.569	276.27	306.969
P18577	M	PM						RHCE	Blood group Rh(CE) polypeptide	2	1	0	0	0	0	1	0	0	0	12	318.215	374.448	461.139	175.202	360.473	451.742	573.92
P26447					XC	Nuc		S100A4	Protein S100-A4	2	0	0	0	0	0	0	0	0	0	0	205.182	153.511	82.3197	183.232	101.698	297.371	477.948
P06703	M	PM				Nuc		S100A6	Protein S100-A6	2	0	0	0	0	0	0	0	0	0	0	451.844	351.011	207.423	534.054	220.241	442.787	516.081
Q6UWP8								SBSN	Suprabasin	1	0	0	0	0	0	0	0	0	1	0	31.1141	63.8562	12.3616	59.8246	33.5474	48.99	45.1604
Q14108	M							SCARB2	Lysosome membrane protein 2	1	1	0	0	0	0	0	0	0	0	2	296.668	290.663	356.94	252.602	227.173	43.4923	30.55
O75326	M	PM						SEMA7A	Semaphorin-7A	1	1	0	0	0	0	0	1	1	0	0	20.6717	59.7488	11.205	30.7613	29.1	28.316	32.2479
P01009	M				XC			SERPINA1	Alpha-1-antitrypsin	5	0	0	0	0	0	0	0	0	1	0	140.291	167.221	202.424	267.858	119.454	2328.13	2562.7
P05543					XC			SERPINA7	Thyroxine-binding globulin	3	0	0	0	0	0	0	0	0	1	0	814.495	254.567	159.476	444.246	311.965	62.9219	75.9603
P01008	M	PM			XC			SERPINC1	Antithrombin-III	5	0	0	0	0	0	0	0	0	1	0	1895.55	957.197	549.216	1434.57	1050.18	268.671	290.182
Q8NBJ9	M							SIDT2	Isoform 2 of SID1 transmembrane family member 2	1	1	0	0	0	0	0	0	0	0	9	55.9173	55.0521	39.1176	76.9675	47.0015	54.5266	34.3491
P49281	M	PM		CS		Nuc		SLC11A2	Isoform 3 of Natural resistance-associated macrophage protein 2	1	1	0	0	0	0	1	0	0	0	9	86.6862	81.0373	89.7274	60.8221	88.5945	31.5372	34.377
Q9UHW9	M	PM						SLC12A6	Solute carrier family 12 member 6	2	1	0	0	0	0	1	0	0	0	12	78.4542	76.8542	109.39	57.433	68.2048	42.6934	41.4589
Q9Y666	M	PM						SLC12A7	Solute carrier family 12 member 7	2	1	0	0	0	0	1	0	0	0	11	44.0637	57.4385	44.6475	73.1816	57.4039	39.3488	26.9579
Q13336	M	PM						SLC14A1	Isoform 2 of Urea transporter 1	4	1	0	0	0	0	1	0	0	0	8	473.02	535.323	495.805	269.903	543.499	1043.19	1103.24
P53985	M	PM						SLC16A1	Monocarboxylate transporter 1	1	1	0	0	0	0	1	0	0	0	11	68.8853	59.5871	147.984	30.2589	68.6315	8.42559	6.40908
Q15758	M	PM						SLC1A5	Neutral amino acid transporter B(0)	3	1	0	0	0	0	1	0	0	0	6	458.609	439.883	535.389	411.113	815.101	117.72	98.3851
A1A5C7	M	PM						SLC22A23	Solute carrier family 22 member 23	3	1	0	0	0	0	1	0	0	0	10	544.034	557.386	669.257	325.082	371.013	238.463	238.323
Q99808	M	PM						SLC29A1	Equilibrative nucleoside transporter 1	6	1	0	0	0	0	1	0	0	0	11	635.39	755.84	1032.76	729.477	644.691	535.901	477.321
P11166	M	PM				Nuc		SLC2A1	Solute carrier family 2, facilitated glucose transporter member 1	25	1	0	0	0	0	1	0	0	0	12	3745.57	3973.5	3513.84	2193.23	4016.2	4040.84	3984.24
Q8TDB8	M					Nuc		SLC2A14	Solute carrier family 2, facilitated glucose transporter member 14	1	1	0	0	0	0	1	0	0	0	10	40.2537	38.4972	36.9555	20.6598	49.7779	63.3982	60.4432
P14672	M	PM						SLC2A4	Solute carrier family 2, facilitated glucose transporter member 4	2	1	0	0	0	0	1	0	0	0	12	40.3701	57.262	94.3304	47.5643	97.6102	35.1207	31.4224
Q9Y6M5	M	PM						SLC30A1	Zinc transporter 1	7	1	0	0	0	0	1	0	0	0	6	778.099	808.313	1274.71	390.131	1696.53	557.567	579.915
P08195	M	PM		CS		Nuc		SLC3A2	Isoform 4 of 4F2 cell-surface antigen heavy chain	17	1	1	1	0	0	0	0	0	0	1	2127.45	1965.12	4033.04	4455.9	3372	177.019	139.407
Q9NP59	M	PM						SLC40A1	Solute carrier family 40 member 1	9	1	0	0	0	0	1	0	0	0	10	984.372	922.84	2415.92	1056.47	1831.62	1483.68	1556.34
O75387	M	PM						SLC43A1	Isoform 2 of Large neutral amino acids transporter small subunit 3	1	1	0	0	0	0	1	0	0	0	12	74.3762	77.7661	104.602	90.4672	81.957	61.8132	41.6271
Q8N370	M	PM						SLC43A2	Isoform 3 of Large neutral amino acids transporter small subunit 4	2	1	0	0	0	0	1	0	0	0	12	468.745	448.883	812.506	250.405	861.125	352.818	382.297
Q8NBI5	M						ShG	SLC43A3	Solute carrier family 43 member 3	3	1	0	0	0	0	1	0	0	0	11	258.914	283.114	492.909	214.647	417.022	178.751	180.436
P02730	M	PM						SLC4A1	Band 3 anion transport protein	69	1	0	0	0	0	1	0	0	0	11	8986.44	10019.7	12589.9	5300.63	8760.2	17912.7	19844.2
P04920	M	PM						SLC4A2	Anion exchange protein 2	5	1	0	0	0	0	1	0	0	0	11	492.675	519.782	552.282	327.768	565.185	80.426	64.0993
P48067	M	PM						SLC6A9	Sodium- and chloride-dependent glycine transporter 1	1	1	0	0	0	0	0	0	0	0	10	78.8039	76.0238	98.8744	72.0716	112.32	9.2933	9.5446
P30825	M	PM						SLC7A1	High affinity cationic amino acid transporter 1	2	1	0	0	0	0	1	0	0	0	14	202.611	166.804	203.319	158.285	252.105	85.7359	83.3885
Q01650	M	PM						SLC7A5	Large neutral amino acids transporter small subunit 1	3	1	0	0	0	0	0	0	0	0	11	374.076	355.615	968.385	862.633	615.727	99.3077	72.7271
P37840	M	PM			XC	Nuc		SNCA	Alpha-synuclein	2	0	0	0	0	0	0	0	0	1	0	173.861	99.6027	47.1565	124.141	53.2116	110.761	119.082
P16150	M	PM		CS	XC			SPN	Leukosialin	2	1	1	0	0	0	0	0	0	0	1	261.158	264.592	204.524	281.264	160.564	52.8378	57.6621
P02549	M	PM						SPTA1	Spectrin alpha chain, erythrocytic 1	6	0	0	0	0	0	0	0	0	0	0	356.36	304.318	347.838	501.302	265.522	469.721	531.919
P11277	M	PM		CS				SPTB	Isoform 2 of Spectrin beta chain, erythrocytic	3	0	0	0	0	0	0	0	0	0	0	57.7747	61.1746	90.7881	117.254	57.8665	128.567	138.609
P27105	M	PM			XC			STOM	Erythrocyte band 7 integral membrane protein	6	1	0	0	0	0	0	0	1	0	1	307.543	357.518	508.914	434.948	305.443	799.841	984.832
P02787	M	PM		CS	XC			TF	Serotransferrin	19	0	0	0	0	0	0	0	0	1	0	2018.92	1824.88	2126.79	4663.03	2045.21	3454.51	3452.71
P02786	M	PM		CS	XC			TFRC	Transferrin receptor protein 1	41	1	1	1	0	0	0	0	0	1	1	7822.12	7261.63	12339.1	11729	14684.8	440.923	413.053
P29401						Nuc		TKT	Isoform 2 of Transketolase	1	0	0	0	0	0	0	0	0	0	0	30.2006	25.3644	14.0951	44.1116	29.7821	52.6605	59.004
Q9HD45	M						ShG	TM9SF3	Transmembrane 9 superfamily member 3	2	1	0	0	0	0	1	0	0	0	9	184.6	170.035	449.621	174.372	159.031	47.1635	45.0118
Q5T3F8	M	PM						TMEM63B	Transmembrane protein 63B	1	1	0	0	0	0	1	0	0	0	11	89.8188	153.378	113.08	113.046	99.9252	82.3113	84.3296
P60174					XC	Nuc		TPI1	Triosephosphate isomerase	1	0	0	0	0	0	0	0	0	0	0	31.6975	35.0351	19.402	62.5702	35.8391	45.0358	27.4749
P06753								TPM3	Tropomyosin alpha-3 chain	2	0	0	0	0	0	0	0	0	0	0	111.032	145.615	53.7598	192.877	101.974	110.294	89.9716
P68363								TUBA1B	Tubulin alpha-1B chain	3	0	0	0	0	0	0	0	0	0	0	267.5	357.676	183.346	466.556	238.285	243.213	103.361
P10599						Nuc		TXN	Thioredoxin	3	0	0	0	0	0	0	0	0	1	0	391.138	773.036	185.259	1116.64	424.665	589.169	440.202
P0CG48	M	PM			XC	Nuc		UBC	Polyubiquitin-C	5	0	0	0	0	0	0	0	0	0	0	1399.76	1368.25	1417.02	713.677	1502.49	206.615	167.117
P45880	M					Nuc		VDAC2	Isoform 1 of Voltage-dependent anion-selective channel protein 2	2	0	0	0	0	0	0	0	0	0	0	268.837	235.977	431.234	278.407	214.602	63.0582	35.5684
Q9Y277	M					Nuc		VDAC3	Isoform 2 of Voltage-dependent anion-selective channel protein 3	3	0	0	0	0	0	0	0	0	0	0	75.7065	99.6383	148.705	124.239	81.6339	44.7917	30.1462
P51811	M	PM						XK	Membrane transport protein XK	6	1	0	0	0	0	1	0	0	0	9	561.344	551.192	666.027	444.374	527.819	410.809	476.236
Q5T750								XP32	Skin-specific protein 32	1	0	0	0	0	0	0	0	0	0	0	122.882	380.905	53.9483	277.958	156.479	195.584	123.844
P31946	M					Nuc		YWHAB	14-3-3 protein beta/alpha	1	0	0	0	0	0	0	0	0	0	0	219.192	255.902	140.668	280.743	186.815	546.947	160.711

## Sheet: Membrane-proteins-renormalized
Table S1. Description and analysis of membrane proteins identified on peripheral erythrocytes and cultured erythrocytes by quantitative surface proteomics
Uniprot ID	M	PM	IPM	CS	XC	Nuc	ShG	Gene Symbol	Description	Number of peptides	membrane protein	Type I	Type II	Type III	Type IV	Multipass	GPI	Lipid anchored	secreted	TMHMM	pLKO cRBC	pLKO cRBC	GypA KD	GypB KD	GypC KD	Peripheral RBC	Peripheral RBC	Renormalized S:N	pLKO cRBC	pLKO cRBC	GypA KD	GypB KD	GypC KD	Peripheral RBC	Peripheral RBC	average pLKO	log2(GypA KD:pLKO)	log2(GypB KD:pLKO)	log2(GypC KD:pLKO)	log10(pLKO average S:N)	Significance A	GypA KD P < 0.001	GypA KD P < 0.01	GypA KD P < 0.05	GypA KD P > 0.05	GypB KD P < 0.001	GypB KD P < 0.01	GypB KD P < 0.05	GypB KD P > 0.05
Q9NP58	M	PM						ABCB6	ATP-binding cassette sub-family B member 6, mitochondrial	7	1	0	0	0	0	1	0	0	0	9	679.327	479.219	461.509	259.051	340.999	327.651	335.285		860.568	597.793	461.509	387.825	365.782	487.12	485.229	729.181	-0.659917	-0.910872	-0.99529	2.72811		0	0	0	0.459863	0	0	0	0.159315
O15439	M	PM						ABCC4	Multidrug resistance-associated protein 4	15	1	0	0	0	0	1	0	0	0	11	1540.37	1610.91	1452.29	1031.26	1768.68	1342.9	1331.77		1951.33	2009.5	1452.29	1543.9	1897.22	1996.5	1927.35	1980.42	-0.447476	-0.359227	-0.0619167	3.24818		0	0	0	0.733172	0	0	0	0.639335
P22303	M	PM		CS	XC	Nuc		ACHE	Isoform H of Acetylcholinesterase	10	1	0	0	0	0	0	1	1	1	0	1269.43	1265.88	1494.03	569.165	1299.09	1057.19	1087.7		1608.11	1579.1	1494.03	852.097	1393.51	1571.73	1574.13	1593.6	-0.0930808	-0.903202	-0.193572	3.14157		0	0	0	0.735248	0	0	0	0.163215
P29972	M	PM				Nuc		AQP1	Aquaporin-1	1	1	0	0	0	0	1	0	0	0	6	37.2089	30.8736	40.1646	28.6185	30.5786	76.486	77.6873		47.1361	38.5128	40.1646	42.8448	32.801	113.712	112.43	42.8244	-0.0925108	0.000686796	-0.384695	1.60522		0	0	0	0.7344	0	0	0	0.911499
P54707	M	PM						ATP12A	Isoform 2 of Potassium-transporting ATPase alpha chain 2	1	1	0	0	0	0	1	0	0	0	8	35.0002	36.6549	29.0035	87.0121	46.0047	76.8775	52.2024		44.3381	45.7245	29.0035	130.266	49.3482	114.294	75.5479	45.0313	-0.634703	1.53246	0.13207	1.77624		0	0	0	0.489043	0	0	0.0335864	0
P54709	M	PM						ATP1B3	Sodium/potassium-transporting ATPase subunit beta-3	4	1	1	1	0	0	0	0	0	0	1	476.195	470.879	451.733	681.446	706.209	115.172	99.4997		603.242	587.39	451.733	1020.19	757.535	171.227	143.997	595.316	-0.398185	0.777114	0.347657	2.83507		0	0	0	0.803733	0	0	0	0.257663
Q04656	M	PM						ATP7A	Isoform 2 of Copper-transporting ATPase 1	8	1	0	0	0	0	1	0	0	0	7	886.559	920.161	741.482	627.465	1305.11	351.533	329.435		1123.09	1147.84	741.482	939.378	1399.96	522.625	476.762	1135.46	-0.614797	-0.273504	0.302109	3.02953		0	0	0	0.512776	0	0	0	0.746887
P50895	M	PM						BCAM	Basal cell adhesion molecule	16	1	1	0	0	0	0	0	0	0	1	2506.8	2566.55	2358.64	835.42	1935.65	386.575	353.625		3175.6	3201.6	2358.64	1250.71	2076.33	574.723	511.77	3188.6	-0.434965	-1.35018	-0.618888	3.38248		0	0	0	0.750895	0	0	0.0311626	0
P35613	M	PM						BSG	Basigin	9	1	1	0	0	0	0	0	0	0	2	2357.47	2352.56	3277.95	832.112	2453.62	786.112	798.651		2986.43	2934.65	3277.95	1245.75	2631.94	1168.71	1155.82	2960.54	0.146932	-1.24884	-0.169734	3.41753		0	0	0	0.418735	0	0	0.0474191	0
O00421	M	PM						CCRL2	Isoform 2 of C-C chemokine receptor-like 2	4	1	0	0	0	0	1	0	0	0	6	384.008	437.685	1026.24	227.664	520.963	178.898	165.568		486.459	545.983	1026.24	340.836	558.826	265.969	239.611	516.221	0.991312	-0.598913	0.11441	2.77208		0	0	0	0.0137494	0	0	0	0.380748
P16671	M	PM		CS	XC			CD36	Platelet glycoprotein 4	2	1	0	0	0	0	1	0	0	0	2	503.127	459.134	411.915	299.448	713.654	64.0434	58.0377		637.359	572.739	411.915	448.304	765.521	95.2136	83.9928	605.049	-0.554704	-0.432575	0.33939	2.75371		0	0	0	0.5879	0	0	0	0.552884
P16070	M	PM		CS				CD44	CD44 antigen	12	1	1	0	0	0	0	0	0	0	1	2663.41	2453.72	3811.79	1748.03	2085.19	1402.97	1411.36		3374	3060.85	3811.79	2616.98	2236.74	2085.81	2042.53	3217.42	0.244565	-0.298004	-0.52451	3.48002		0	0	0	0.317311	0	0	0	0.715533
P15529	M	PM		CS				CD46	Isoform B of Membrane cofactor protein	3	1	1	0	0	0	0	0	0	0	1	236.288	167.176	163.054	254.095	1420.91	342.911	131.006		299.329	208.541	163.054	380.405	1524.18	509.808	189.594	253.935	-0.639106	0.583081	2.58551	2.71189		0	0	0	0.483886	0	0	0	0.380573
Q08722	M	PM						CD47	Leukocyte surface antigen CD47	4	1	0	0	0	0	1	0	0	0	6	1009.97	889.093	995.257	500.854	999.011	858.485	923.021		1279.43	1109.08	995.257	749.828	1071.62	1276.31	1335.81	1194.25	-0.262969	-0.67148	-0.156321	3.01747		0	0	0	0.995893	0	0	0	0.317311
P08174	M	PM		CS	XC			CD55	Isoform 7 of Complement decay-accelerating factor	13	1	1	0	0	0	0	1	1	1	0	2529.69	2266.59	2242.78	1425.61	2145.32	2385.74	1844.95		3204.6	2827.42	2242.78	2134.28	2301.24	3546.89	2670.03	3016.01	-0.427351	-0.498893	-0.39023	3.40519		0	0	0	0.761752	0	0	0	0.480002
P19256	M	PM		CS				CD58	Lymphocyte function-associated antigen 3	3	1	1	0	0	0	0	1	1	0	2	664.409	640.061	574.867	260.174	541.378	216.332	202.139		841.67	798.433	574.867	389.507	580.724	321.622	292.538	820.051	-0.512486	-1.07407	-0.497862	2.80417		0	0	0	0.643541	0	0	0	0.0919676
P13987	M	PM		CS	XC			CD59	CD59 glycoprotein	3	1	0	0	0	0	0	1	1	1	0	530.641	648.907	425.762	253.424	546.647	377.951	305.127		672.213	809.468	425.762	379.401	586.376	561.901	441.583	740.841	-0.799117	-0.965439	-0.337337	2.7594		0	0	0	0.317311	0	0	0	0.133547
P14209	M	PM						CD99	CD99 antigen	2	1	1	0	0	0	0	0	0	0	2	75.3055	90.8377	75.2229	92.2072	80.0595	25.8631	22.8818		95.3966	113.314	75.2229	138.043	85.878	38.4507	33.1147	104.355	-0.47226	0.403617	-0.281143	2.00677		0	0	0	0.698484	0	0	0	0.521601
P17927	M	PM		CS				CR1	Complement receptor type 1	2	1	1	0	0	0	0	0	0	0	1	19.113	26.6018	30.1695	28.5773	38.8056	104.607	104.264		24.2123	33.1839	30.1695	42.7831	41.6259	155.52	150.892	28.6981	0.0721368	0.576085	0.536528	1.53649		0	0	0	0.507976	0	0	0	0.3856
P16452	M	PM						EPB42	Isoform Long of Erythrocyte membrane protein band 4.2	16	1	0	0	0	0	0	0	1	0	0	1193.98	1363.59	1684.37	1323.09	951.7	1624.47	1943.3		1512.53	1700.98	1684.37	1980.8	1020.87	2415.1	2812.37	1606.76	0.0680606	0.301933	-0.654355	3.19863		0	0	0	0.513104	0	0	0	0.612018
Q9Y624	M	PM						F11R	Junctional adhesion molecule A	2	1	1	0	0	0	0	0	0	0	2	121.772	166.982	182.285	162.018	206.469	197.493	195.665		154.26	208.299	182.285	242.557	221.474	293.613	283.169	181.28	0.0079781	0.420107	0.288923	2.30487		0	0	0	0.591799	0	0	0	0.507615
P25445	M	PM		CS		Nuc		FAS	Tumor necrosis factor receptor superfamily member 6	4	1	1	0	0	0	0	0	0	1	0	264.947	282.59	298.412	250.975	355.736	142.648	113.934		335.634	352.511	298.412	375.735	381.59	212.075	164.887	344.072	-0.205407	0.127002	0.149312	2.54255		0	0	0	0.906091	0	0	0	0.781618
P02679	M	PM		CS	XC			FGG	Fibrinogen gamma chain	3	1	0	0	0	0	0	0	0	1	1	167.604	132.801	102.384	206.315	104.738	1077.57	1132.6		212.32	165.661	102.384	308.874	112.35	1602.03	1639.12	188.99	-0.884315	0.708705	-0.750306	2.25604		0	0	0	0.246183	0	0	0	0.297411
P19440	M	PM			XC			GGT1	Gamma-glutamyltranspeptidase 1	2	1	0	0	0	0	0	0	0	0	3	127.354	129.006	184.26	76.6171	156.016	33.8911	24.7108		161.331	160.926	184.26	114.703	167.355	50.386	35.7618	161.129	0.193525	-0.490307	0.0546949	2.19787		0	0	0	0.368148	0	0	0	0.48913
P02724	M	PM						GYPA	Glycophorin-A	7	1	1	0	0	0	0	0	0	0	2	578.785	553.077	159.379	207.156	304.401	894.074	903.531		733.202	689.926	159.379	310.133	326.525	1329.22	1307.6	711.564	-2.15853	-1.19811	-1.1238	2.64722		0.00038823	0	0	0	0	0	0	0.0579336
P04921	M	PM						GYPC	Glycophorin-C	4	1	1	1	1	0	0	0	0	0	1	271.097	350.069	183.517	196.102	115.026	801.008	898.494		343.424	436.688	183.517	293.584	123.386	1190.86	1300.31	390.056	-1.08777	-0.409906	-1.66051	2.4411		0	0	0	0.123311	0	0	0	0.578978
P32942	M	PM						ICAM3	Intercellular adhesion molecule 3	2	1	1	0	0	0	0	0	0	0	1	105.518	106.889	99.4129	78.2129	165.031	42.6111	43.9129		133.67	133.337	99.4129	117.092	177.025	63.3501	63.5512	133.503	-0.42537	-0.189228	0.40708	2.12093		0	0	0	0.764578	0	0	0	0.857679
Q14773	M	PM			XC			ICAM4	Intercellular adhesion molecule 4	5	1	1	0	0	0	0	0	0	1	1	831.917	837.72	686.637	421.371	539.055	864.999	809.844		1053.87	1045	686.637	630.834	578.232	1286	1172.02	1049.43	-0.611992	-0.734279	-0.859891	2.9025		0	0	0	0.516169	0	0	0	0.268348
Q9H0X4	M			CS				ITFG3	Protein ITFG3	3	1	1	1	0	0	0	0	0	0	1	201.412	192.197	178.907	126.839	216.433	60.4013	45.9376		255.148	239.753	178.907	189.891	232.163	89.7989	66.4813	247.45	-0.467933	-0.381967	-0.0920045	2.34079		0	0	0	0.704503	0	0	0	0.611929
P08514	M	PM		CS				ITGA2B	Integrin alpha-IIb	2	1	1	0	0	0	0	0	0	0	1	38.615	52.9478	20.9248	87.3977	34.7748	696.894	574.354		48.9173	66.0488	20.9248	130.843	37.3021	1036.07	831.211	57.4831	-1.45792	1.18663	-0.623879	1.78396		0	0	0.0254297	0	0	0	0	0.0948556
P13612	M	PM		CS				ITGA4	Integrin alpha-4	1	1	1	0	0	0	0	0	0	0	1	187.548	164.475	169.1	236.38	191.078	78.4316	38.2433		237.585	205.172	169.1	353.884	204.965	116.604	55.3461	221.378	-0.388639	0.676761	-0.111135	2.36948		0	0	0	0.817609	0	0	0	0.317311
P05556	M	PM		CS				ITGB1	Integrin beta-1	6	1	1	0	0	0	0	0	0	0	1	491.831	469.122	565.154	631.629	624.91	411.791	347.616		623.049	585.198	565.154	945.612	670.328	612.211	503.073	604.123	-0.0961983	0.646404	0.150023	2.83115		0	0	0	0.739856	0	0	0	0.337012
P23276	M	PM						KEL	Kell blood group glycoprotein	11	1	1	1	0	0	0	0	0	0	1	879.339	1028.34	996.869	722.879	998.991	869.736	786.333		1113.94	1282.78	996.869	1082.22	1071.6	1293.04	1137.99	1198.36	-0.265589	-0.147068	-0.161303	3.04512		0	0	0	1	0	0	0	0.914322
P11279	M	PM						LAMP1	Lysosome-associated membrane glycoprotein 1	4	1	1	0	0	0	0	0	0	0	2	1310.42	1294.04	1098.4	942.138	1115.17	41.3372	31.1893		1660.03	1614.23	1098.4	1410.47	1196.21	61.4561	45.1375	1637.13	-0.575773	-0.21499	-0.452695	3.14484		0	0	0	0.560987	0	0	0	0.823404
Q00013	M	PM						MPP1	55 kDa erythrocyte membrane protein	3	1	0	0	0	0	0	0	1	0	0	174.08	156.632	206.14	111.224	100.336	119.577	118.606		220.524	195.387	206.14	166.513	107.628	177.775	171.647	207.956	-0.0126498	-0.320637	-0.950216	2.25343		0	0	0	0.620024	0	0	0	0.686984
Q92542	M	PM						NCSTN	Nicastrin	1	1	1	0	0	0	0	0	0	0	1	170.899	188.881	218.808	120.788	131.456	43.9743	42.3742		216.494	235.616	218.808	180.831	141.01	65.3768	61.3244	226.055	-0.047011	-0.322029	-0.680876	2.29787		0	0	0	0.668322	0	0	0	0.685236
O15118	M	PM			XC			NPC1	Niemann-Pick C1 protein	2	1	0	0	0	0	0	0	0	0	12	117.961	116.494	114.129	98.8068	86.5437	24.0191	22.4117		149.432	145.319	114.129	147.924	92.8335	35.7093	32.4344	147.376	-0.368837	0.00535399	-0.66678	2.1137		0	0	0	0.846557	0	0	0	0.906639
Q9Y639	M			CS				NPTN	Neuroplastin	2	1	1	0	0	0	0	0	0	0	1	239.519	225.772	203.966	156.751	224.66	182.411	190.336		303.422	281.636	203.966	234.672	240.988	271.191	275.456	292.529	-0.520251	-0.317931	-0.27962	2.40301		0	0	0	0.633143	0	0	0	0.690374
Q99497	M	PM				Nuc		PARK7	Protein DJ-1	1	1	0	0	0	0	0	0	1	0	0	124.624	182.255	64.6235	258.145	133.724	190.4	172.394		157.873	227.351	64.6235	386.469	143.443	283.068	249.491	192.612	-1.57557	1.00465	-0.42522	2.29215		0	0	0.0140759	0	0	0	0	0.152409
Q92508	M	PM						PIEZO1	Piezo-type mechanosensitive ion channel component 1	5	1	0	0	0	0	1	0	0	0	31	220.78	250.258	223.272	182.621	171.203	235.222	212.28		279.683	312.18	223.272	273.401	183.645	349.706	307.214	295.932	-0.40646	-0.114245	-0.688342	2.40558		0	0	0	0.791752	0	0	0	0.958744
Q9UIW2	M	PM				Nuc		PLXNA1	Plexin-A1	1	1	1	0	0	0	0	0	0	0	2	62.275	48.4816	112.282	45.0336	72.515	16.921	25.9737		78.8897	60.4775	112.282	67.4197	77.7852	25.1565	37.5894	69.6836	0.688234	-0.0476491	0.158677	1.89966		0	0	0	0.061529	0	0	0	0.962034
P18433	M	PM						PTPRA	Receptor-type tyrosine-protein phosphatase alpha	8	1	1	0	0	0	0	0	0	0	2	755.052	786.319	787.359	835.325	777.44	403.874	443.297		956.496	980.88	787.359	1250.56	833.943	600.441	641.544	968.688	-0.29901	0.368475	-0.216084	2.98311		0	0	0	0.950055	0	0	0	0.552056
P15151	M	PM		CS	XC			PVR	Poliovirus receptor	1	1	1	0	0	0	0	0	0	1	1	43.4192	40.3942	34.7134	32.4683	26.4679	14.7339	16.918		55.0032	50.3891	34.7134	48.6083	28.3915	21.905	24.4839	52.6962	-0.602207	-0.116495	-0.892238	1.6377		0	0	0	0.528095	0	0	0	0.955699
Q15223	M	PM			XC			PVRL1	Poliovirus receptor-related protein 1	2	1	1	0	0	0	0	0	0	1	2	250.035	263.493	135.033	150.06	201.525	174.361	207.401		316.743	328.689	135.033	224.655	216.172	259.222	300.153	322.716	-1.25695	-0.522556	-0.578087	2.38785		0	0	0	0.0631529	0	0	0	0.45532
P63000	M	PM						RAC1	Isoform B of Ras-related C3 botulinum toxin substrate 1	1	1	0	0	0	0	0	0	1	0	0	124.516	120.515	119.022	97.3502	86.9773	117.546	132.914		157.736	150.335	119.022	145.743	93.2987	174.756	192.354	154.036	-0.372036	-0.0798381	-0.723335	2.12459		0	0	0	0.841866	0	0	0	0.995791
P62834	M	PM						RAP1A	Ras-related protein Rap-1A	1	1	0	0	0	0	0	0	1	0	0	53.6532	58.3358	69.9235	63.8127	59.7582	52.5843	44.6905		67.9676	72.77	69.9235	95.534	64.1013	78.1772	64.6766	70.3688	-0.00915809	0.441078	-0.134583	1.86958		0	0	0	0.615209	0	0	0	0.49011
Q8IUW5	M	PM						RELL1	RELT-like protein 1	1	1	1	0	0	0	0	0	0	0	2	161.043	162.136	92.8207	117.427	139.574	82.6474	85.4762		204.008	202.254	92.8207	175.799	149.717	122.872	123.702	203.131	-1.12989	-0.208481	-0.440169	2.21727		0	0	0	0.105238	0	0	0	0.832034
Q02094	M	PM						RHAG	Ammonium transporter Rh type A	3	1	0	0	0	0	1	0	0	0	11	177.741	217.821	271.847	68.3284	216.569	276.27	306.969		225.161	271.717	271.847	102.294	232.309	410.731	444.249	248.439	0.129902	-1.28016	-0.0968478	2.34373		0	0	0	0.438205	0	0	0.0417655	0
P18577	M	PM						RHCE	Blood group Rh(CE) polypeptide	2	1	0	0	0	0	1	0	0	0	12	318.215	374.448	461.139	175.202	360.473	451.742	573.92		403.113	467.099	461.139	262.295	386.672	671.607	830.584	435.106	0.0838344	-0.730176	-0.170258	2.59776		0	0	0	0.493388	0	0	0	0.271376
Q14108	M							SCARB2	Lysosome membrane protein 2	1	1	0	0	0	0	0	0	0	0	2	296.668	290.663	356.94	252.602	227.173	43.4923	30.55		375.818	362.582	356.94	378.17	243.684	64.6602	44.2122	369.2	-0.0487218	0.0346327	-0.599393	2.53585		0	0	0	0.67076	0	0	0	0.876212
Q8NBJ9	M							SIDT2	Isoform 2 of SID1 transmembrane family member 2	1	1	0	0	0	0	0	0	0	0	9	55.9173	55.0521	39.1176	76.9675	47.0015	54.5266	34.3491		70.8358	68.6738	39.1176	115.228	50.4174	81.0649	49.7104	69.7548	-0.834476	0.724128	-0.468369	1.83793		0	0	0	0.286304	0	0	0	0.288113
P49281	M	PM		CS		Nuc		SLC11A2	Isoform 3 of Natural resistance-associated macrophage protein 2	1	1	0	0	0	0	1	0	0	0	9	86.6862	81.0373	89.7274	60.8221	88.5945	31.5372	34.377		109.814	101.089	89.7274	91.0568	95.0333	46.8864	49.7508	105.451	-0.232954	-0.211736	-0.150069	1.98831		0	0	0	0.948987	0	0	0	0.827718
Q9UHW9	M	PM						SLC12A6	Solute carrier family 12 member 6	2	1	0	0	0	0	1	0	0	0	12	78.4542	76.8542	109.39	57.433	68.2048	42.6934	41.4589		99.3854	95.8705	109.39	85.983	73.1617	63.4725	59.9998	97.6279	0.164112	-0.183243	-0.416205	1.96735		0	0	0	0.399623	0	0	0	0.865684
Q9Y666	M	PM						SLC12A7	Solute carrier family 12 member 7	2	1	0	0	0	0	1	0	0	0	11	44.0637	57.4385	44.6475	73.1816	57.4039	39.3488	26.9579		55.8197	71.6506	44.6475	109.56	61.5759	58.5	39.0137	63.7351	-0.51351	0.781562	-0.0497226	1.83665		0	0	0	0.642156	0	0	0	0.255215
Q13336	M	PM						SLC14A1	Isoform 2 of Urea transporter 1	4	1	0	0	0	0	1	0	0	0	8	473.02	535.323	495.805	269.903	543.499	1043.19	1103.24		599.219	667.78	495.805	404.072	582.999	1550.92	1596.62	633.5	-0.353571	-0.648731	-0.119849	2.74034		0	0	0	0.86902	0	0	0	0.336403
P53985	M	PM						SLC16A1	Monocarboxylate transporter 1	1	1	0	0	0	0	1	0	0	0	11	68.8853	59.5871	147.984	30.2589	68.6315	8.42559	6.40908		87.2636	74.3309	147.984	45.3005	73.6195	12.5264	9.27528	80.7972	0.873065	-0.834778	-0.134218	1.93298		0	0	0	0.0256169	0	0	0	0.201287
Q15758	M	PM						SLC1A5	Neutral amino acid transporter B(0)	3	1	0	0	0	0	1	0	0	0	6	458.609	439.883	535.389	411.113	815.101	117.72	98.3851		580.964	548.725	535.389	615.477	874.341	175.014	142.384	564.844	-0.0772641	0.123852	0.630343	2.80002		0	0	0	0.71201	0	0	0	0.784797
A1A5C7	M	PM						SLC22A23	Solute carrier family 22 member 23	3	1	0	0	0	0	1	0	0	0	10	544.034	557.386	669.257	325.082	371.013	238.463	238.323		689.18	695.301	669.257	486.68	397.977	354.523	344.904	692.24	-0.0487134	-0.508298	-0.798588	2.76914		0	0	0	0.67075	0	0	0	0.470104
Q99808	M	PM						SLC29A1	Equilibrative nucleoside transporter 1	6	1	0	0	0	0	1	0	0	0	11	635.39	755.84	1032.76	729.477	644.691	535.901	477.321		804.909	942.86	1032.76	1092.1	691.546	796.726	690.784	873.884	0.240995	0.32159	-0.337617	2.96039		0	0	0	0.320715	0	0	0	0.594007
P11166	M	PM				Nuc		SLC2A1	Solute carrier family 2, facilitated glucose transporter member 1	25	1	0	0	0	0	1	0	0	0	12	3745.57	3973.5	3513.84	2193.23	4016.2	4040.84	3984.24		4744.87	4956.68	3513.84	3283.48	4308.09	6007.53	5766.03	4850.77	-0.465165	-0.562989	-0.171166	3.61924		0	0	0	0.708357	0	0	0	0.414853
Q8TDB8	M					Nuc		SLC2A14	Solute carrier family 2, facilitated glucose transporter member 14	1	1	0	0	0	0	1	0	0	0	10	40.2537	38.4972	36.9555	20.6598	49.7779	63.3982	60.4432		50.9932	48.0226	36.9555	30.9297	53.3957	94.2544	87.4741	49.5079	-0.42187	-0.678666	0.109064	1.64404		0	0	0	0.76959	0	0	0	0.311427
P14672	M	PM						SLC2A4	Solute carrier family 2, facilitated glucose transporter member 4	2	1	0	0	0	0	1	0	0	0	12	40.3701	57.262	94.3304	47.5643	97.6102	35.1207	31.4224		51.1406	71.4305	94.3304	71.2085	104.704	52.2141	45.4748	61.2856	0.622176	0.216501	0.772701	1.89522		0	0	0	0.0818303	0	0	0	0.692939
Q9Y6M5	M	PM						SLC30A1	Zinc transporter 1	7	1	0	0	0	0	1	0	0	0	6	778.099	808.313	1274.71	390.131	1696.53	557.567	579.915		985.692	1008.32	1274.71	584.065	1819.83	828.937	839.259	997.004	0.354498	-0.77147	0.868131	3.05481		0	0	0	0.224182	0	0	0	0.241934
P08195	M	PM		CS		Nuc		SLC3A2	Isoform 4 of 4F2 cell-surface antigen heavy chain	17	1	1	1	0	0	0	0	0	0	1	2127.45	1965.12	4033.04	4455.9	3372	177.019	139.407		2695.04	2451.36	4033.04	6670.93	3617.07	263.174	201.751	2573.2	0.648304	1.37432	0.491257	3.59034		0	0	0	0.0732295	0	0	0	0.0552248
Q9NP59	M	PM						SLC40A1	Solute carrier family 40 member 1	9	1	0	0	0	0	1	0	0	0	10	984.372	922.84	2415.92	1056.47	1831.62	1483.68	1556.34		1247	1151.18	2415.92	1581.64	1964.74	2205.79	2252.36	1199.09	1.01063	0.399487	0.712402	3.22326		0	0	0	0.0123624	0	0	0	0.52513
O75387	M	PM						SLC43A1	Isoform 2 of Large neutral amino acids transporter small subunit 3	1	1	0	0	0	0	1	0	0	0	12	74.3762	77.7661	104.602	90.4672	81.957	61.8132	41.6271		94.2194	97.0079	104.602	135.438	87.9135	91.8979	60.2431	95.6137	0.12962	0.502348	-0.121133	2.01635		0	0	0	0.438528	0	0	0	0.440892
Q8N370	M	PM						SLC43A2	Isoform 3 of Large neutral amino acids transporter small subunit 4	2	1	0	0	0	0	1	0	0	0	12	468.745	448.883	812.506	250.405	861.125	352.818	382.297		593.804	559.952	812.506	374.881	923.71	524.536	553.265	576.878	0.494114	-0.621834	0.679174	2.81489		0	0	0	0.136446	0	0	0	0.35992
Q8NBI5	M						ShG	SLC43A3	Solute carrier family 43 member 3	3	1	0	0	0	0	1	0	0	0	11	258.914	283.114	492.909	214.647	417.022	178.751	180.436		327.991	353.165	492.909	321.348	447.33	265.75	261.129	340.578	0.533335	-0.0838478	0.393353	2.58945		0	0	0	0.117341	0	0	0	1
P02730	M	PM						SLC4A1	Band 3 anion transport protein	69	1	0	0	0	0	1	0	0	0	11	8986.44	10019.7	12589.9	5300.63	8760.2	17912.7	19844.2		11384	12498.8	12589.9	7935.57	9396.87	26630.9	28718.7	11941.4	0.0762908	-0.589568	-0.345721	4.03185		0	0	0	0.502765	0	0	0	0.38945
P04920	M	PM						SLC4A2	Anion exchange protein 2	5	1	0	0	0	0	1	0	0	0	11	492.675	519.782	552.282	327.768	565.185	80.426	64.0993		624.118	648.393	552.282	490.701	606.262	119.57	92.7652	636.255	-0.2042	-0.374763	-0.0696656	2.76667		0	0	0	0.904217	0	0	0	0.620553
P48067	M	PM						SLC6A9	Sodium- and chloride-dependent glycine transporter 1	1	1	0	0	0	0	0	0	0	0	10	78.8039	76.0238	98.8744	72.0716	112.32	9.2933	9.5446		99.8284	94.8345	98.8744	107.898	120.483	13.8164	13.8131	97.3315	0.0226911	0.148695	0.307848	2.01863		0	0	0	0.572015	0	0	0	0.759807
P30825	M	PM						SLC7A1	High affinity cationic amino acid transporter 1	2	1	0	0	0	0	1	0	0	0	14	202.611	166.804	203.319	158.285	252.105	85.7359	83.3885		256.667	208.077	203.319	236.968	270.428	127.464	120.681	232.372	-0.192687	0.0282582	0.218808	2.37124		0	0	0	0.886357	0	0	0	0.882818
Q01650	M	PM						SLC7A5	Large neutral amino acids transporter small subunit 1	3	1	0	0	0	0	0	0	0	0	11	374.076	355.615	968.385	862.633	615.727	99.3077	72.7271		473.878	443.606	968.385	1291.45	660.477	147.641	105.251	458.742	1.0779	1.49324	0.525826	2.88511		0	0	0	0.00845155	0	0	0.0381315	0
P16150	M	PM		CS	XC			SPN	Leukosialin	2	1	1	0	0	0	0	0	0	0	1	261.158	264.592	204.524	281.264	160.564	52.8378	57.6621		330.834	330.06	204.524	421.08	172.234	78.5541	83.4493	330.447	-0.692151	0.349676	-0.94005	2.46501		0	0	0	0.423997	0	0	0	0.568699
P27105	M	PM			XC			STOM	Erythrocyte band 7 integral membrane protein	6	1	0	0	0	0	0	0	1	0	1	307.543	357.518	508.914	434.948	305.443	799.841	984.832		389.594	445.98	508.914	651.161	327.642	1189.13	1425.26	417.787	0.284655	0.640246	-0.350647	2.66713		0	0	0	0.280778	0	0	0	0.341105
P02786	M	PM		CS	XC			TFRC	Transferrin receptor protein 1	41	1	1	1	0	0	0	0	0	1	1	7822.12	7261.63	12339.1	11729	14684.8	440.923	413.053		9909.02	9058.4	12339.1	17559.4	15752.1	655.521	597.774	9483.71	0.379714	0.888723	0.732016	4.11138		0	0	0	0.205901	0	0	0	0.201013
Q9HD45	M						ShG	TM9SF3	Transmembrane 9 superfamily member 3	2	1	0	0	0	0	1	0	0	0	9	184.6	170.035	449.621	174.372	159.031	47.1635	45.0118		233.85	212.107	449.621	261.053	170.589	70.1181	65.1415	222.979	1.0118	0.227435	-0.386384	2.42397		0	0	0	0.0122825	0	0	0	0.682351
P51811	M	PM						XK	Membrane transport protein XK	6	1	0	0	0	0	1	0	0	0	9	561.344	551.192	666.027	444.374	527.819	410.809	476.236		711.108	687.575	666.027	665.272	566.18	610.751	689.214	699.341	-0.0704159	-0.0720535	-0.304737	2.81904		0	0	0	0.702031	0	0	0	0.987626
[truncated: 4 more columns]
